# Supplementary material for: Rapid antibiotic susceptibility testing and species identification for mixed samples
Source: Nat Commun. 2022 Oct 20;13:6215. doi: 10.1038/s41467-022-33659-1 (PMC9584937; doi:10.1038/s41467-022-33659-1)
Supplement: Supplementary file 4 — Supplementary data 1 [file 41467_2022_33659_MOESM4_ESM.xlsx]

## Sheet: Supplementart data 1
Supplementart data 1	Oligonucleotides probe sequences used for FISH
	Target species	Sequence (5’ - 3’)	Fluorophore	Conjugation	Target site	Excitation	Emission	Vendor
	Escherichia coli	GCA TAA GCG TCG CTG CCG	Cy3/TYE 563	5’	23S rRNA	530/11	575/19	IDT
	Klebsiella pneumoniae	CCT ACA CAC CAG CGT GCC	Cy5/TYE 665	5’	23S rRNA	642/10	684/24	IDT
	Pseudomonas aeruginosa	TCT CGG CCT TGA AAC CCC	Texas Red	5’	23S rRNA	585/11	625/15	IDT
	Enterococcus faecalis	GAA AGC GCC TTT CAC TCT TAT GC	Alexa 488	5’	16S rRNA	473/10	524/24	IDT
