# Supplementary material for: Rapid antibiotic susceptibility testing and species identification for mixed samples
Source: Nat Commun. 2022 Oct 20;13:6215. doi: 10.1038/s41467-022-33659-1 (PMC9584937; doi:10.1038/s41467-022-33659-1)
Supplement: Supplementary file 5 — Supplementary data 2 [file 41467_2022_33659_MOESM5_ESM.xlsx]

## Sheet: Supplementart data 2
Supplementart data 2	Detection probes used for combinatorial FISH
	Detection Probe	Sequence (5’ -3’)	Fluorophore	Conjugation	Excitation	Emission	Vendor
	DP 1	TCATTGTCTCACTGCATTCG	Cy3/TYE 563	5’	530/11	575/19	IDT
	DP 2	GTAAACAATGTGAAGCTCGG	Cy5/TYE 665	5’	642/10	684/24	IDT
	DP 3	TGGTATGGTCACTTGGTATG	Texas Red	5’	585/11	625/15	IDT
	DP 4	ACTGTCGCTCGCTCAATCTG	Alexa 488	5’	473/10	524/24	IDT
