# Supplementary material for: Rapid antibiotic susceptibility testing and species identification for mixed samples
Source: Nat Commun. 2022 Oct 20;13:6215. doi: 10.1038/s41467-022-33659-1 (PMC9584937; doi:10.1038/s41467-022-33659-1)
Supplement: Supplementary file 6 — Supplementary data 3 [file 41467_2022_33659_MOESM6_ESM.xlsx]

## Sheet: Supplementart data 3
Supplementart data 3	Oligonucleotide sequences used for the combinatorial FISH
	Name	Oligo Sequence 5’-3’ (Barcode-target-Barcode)	Target species	Vendor
	B1Esc	CGAATGCAGTGAGACAATGAGCATAAGCGTCGCTGCCG	Escherichia coli	IDT
	B1KpnB2	CGAATGCAGTGAGACAATGACCTACACACCAGCGTGCCCCGAGCTTCACATTGTTTAC	Klebsiella pneumoniae	IDT
	B4PseB3	CAGATTGAGCGAGCGACAGTTCTCGGCCTTGAAACCCCCATACCAAGTGACCATACCA	Pseudomonas aeruginosa	IDT
	B2EnfB4	CCGAGCTTCACATTGTTTACGAAAGCGCCTTTCACTCTTATGCCAGATTGAGCGAGCGACAGT	Enterococcus faecalis	IDT
	B4Prm	CAGATTGAGCGAGCGACAGTGCCCCTGCTTTGGTC	Proteus mirabilis	IDT
	B4AcbB1	CAGATTGAGCGAGCGACAGTTTAGGCCAGATGGCTGCCCGAATGCAGTGAGACAATGA	Acinetobacter baumannii	IDT
	B2SauB3	CCGAGCTTCACATTGTTTACGAAGCAAGCTTCTCGTCCGCATACCAAGTGACCATACCA	Staphylococcus aureus	IDT
