# Supplementary material for: Rapid antibiotic susceptibility testing and species identification for mixed samples
Source: Nat Commun. 2022 Oct 20;13:6215. doi: 10.1038/s41467-022-33659-1 (PMC9584937; doi:10.1038/s41467-022-33659-1)
Supplement: Supplementary file 7 — Supplementary data 4 [file 41467_2022_33659_MOESM7_ESM.xlsx]

## Sheet: Supplementary data 4
Supplementary data 4	Barcode sequences used to link with the target sequence
	Barcode sequence name	Sequence (5’-3’)	Vendor
	BS 1	CGAATGCAGTGAGACAATGA	IDT
	BS 2	CCGAGCTTCACATTGTTTAC	IDT
	BS 3	CATACCAAGTGACCATACCA	IDT
	BS 4	CAGATTGAGCGAGCGACAGT	IDT
