# Supplementary material for: Rapid antibiotic susceptibility testing and species identification for mixed samples
Source: Nat Commun. 2022 Oct 20;13:6215. doi: 10.1038/s41467-022-33659-1 (PMC9584937; doi:10.1038/s41467-022-33659-1)
Supplement: Supplementary file 8 — Supplementary data 5 [file 41467_2022_33659_MOESM8_ESM.xlsx]

## Sheet: Supplementary Data 5
Supplementary data 5	Loading ratios of E.coli and E. faecalis detected in microfludic chip and bulk culture
	Species Ratio	E. coli cells detected in Microfluidic Chip	E. faecalis cells detected in Microfluidic Chip	Species Ratio
	E. coli/E. faecalis in Bulk culture			E. coli/E. faecalis in Microfluidic Chip
	1:1	6174	7414	1:1.2
	1:9	963	10137	1:10.5
	9:1	13007	1691	7.7 : 1
