# Supplementary material for: Rapid antibiotic susceptibility testing and species identification for mixed samples
Source: Nat Commun. 2022 Oct 20;13:6215. doi: 10.1038/s41467-022-33659-1 (PMC9584937; doi:10.1038/s41467-022-33659-1)
Supplement: Supplementary file 14 — Source data [file 41467_2022_33659_MOESM14_ESM.zip]

Archive with 16 entries (16 files):
- Source data/Figure 1_Source data.txt
- Source data/Figure 2_Source data.txt
- Source data/Figure 3_Source data.txt
- Source data/Figure 4_Source data.txt
- Source data/Figure 5_Source data.txt
- Source data/SI Figure 1_Source data.txt
- Source data/SI Figure 2_Source data.txt
- Source data/SI Figure 3_Source data.txt
- Source data/SI Figure 4_Source data.txt
- Source data/SI Figure 5_Source data.txt
- Source data/SI Figure 6_Source data.txt
- Source data/SI Figure 7_Source data.txt
- Source data/SI Figure 8_Source data.txt
- Source data/SI Figure 9_Source data.txt
- Source data/Supplementary data 5_Source data.txt
- Source data/Supplemntary Movies_Source data.txt
