# Supplementary material for: Rapid antibiotic susceptibility testing and species identification for mixed samples
Source: Nat Commun. 2022 Oct 20;13:6215. doi: 10.1038/s41467-022-33659-1 (PMC9584937; doi:10.1038/s41467-022-33659-1)
Supplement: Supplementary file 14 — Source data [file 41467_2022_33659_MOESM14_ESM.zip › Source data/Figure 1_Source data.txt]

## Fig 1


A cartoon drawn in Illustrator. Some of the images were take from EXP-21-BV6157 in the
source data. The growth curves for illustrations were also from this experiment SI Fig 9.
 
