# Supplementary material for: Rapid antibiotic susceptibility testing and species identification for mixed samples
Source: Nat Commun. 2022 Oct 20;13:6215. doi: 10.1038/s41467-022-33659-1 (PMC9584937; doi:10.1038/s41467-022-33659-1)
Supplement: Supplementary file 14 — Source data [file 41467_2022_33659_MOESM14_ESM.zip › Source data/Figure 2_Source data.txt]

## Fig 2


Refer to code_figures/notebooks/paper_figures/Main Fig2.ipynb notebook for replicating this figure. It uses data in data_EXP-22-BP0394.zip


a) Figure generated from img_000000036_1 in the omnipose dataset.


b) Plot threshold vs metrics_only_mixed_unet, metrics_only_mixed_omnipose


threshold = array([0.5       , 0.50505051, 0.51010101, 0.51515152, 0.52020202,
       0.52525253, 0.53030303, 0.53535354, 0.54040404, 0.54545455,
       0.55050505, 0.55555556, 0.56060606, 0.56565657, 0.57070707,
       0.57575758, 0.58080808, 0.58585859, 0.59090909, 0.5959596 ,
       0.6010101 , 0.60606061, 0.61111111, 0.61616162, 0.62121212,
       0.62626263, 0.63131313, 0.63636364, 0.64141414, 0.64646465,
       0.65151515, 0.65656566, 0.66161616, 0.66666667, 0.67171717,
       0.67676768, 0.68181818, 0.68686869, 0.69191919, 0.6969697 ,
       0.7020202 , 0.70707071, 0.71212121, 0.71717172, 0.72222222,
       0.72727273, 0.73232323, 0.73737374, 0.74242424, 0.74747475,
       0.75252525, 0.75757576, 0.76262626, 0.76767677, 0.77272727,
       0.77777778, 0.78282828, 0.78787879, 0.79292929, 0.7979798 ,
       0.8030303 , 0.80808081, 0.81313131, 0.81818182, 0.82323232,
       0.82828283, 0.83333333, 0.83838384, 0.84343434, 0.84848485,
       0.85353535, 0.85858586, 0.86363636, 0.86868687, 0.87373737,
       0.87878788, 0.88383838, 0.88888889, 0.89393939, 0.8989899 ,
       0.9040404 , 0.90909091, 0.91414141, 0.91919192, 0.92424242,
       0.92929293, 0.93434343, 0.93939394, 0.94444444, 0.94949495,
       0.95454545, 0.95959596, 0.96464646, 0.96969697, 0.97474747,
       0.97979798, 0.98484848, 0.98989899, 0.99494949, 1.        ])


 metrics_only_mixed_unet = np.array([5.2288461e-01, 5.2068090e-01, 5.1858687e-01, 5.1672941e-01,
           5.1540202e-01, 5.1346755e-01, 5.1194388e-01, 5.1024640e-01,
           5.0959224e-01, 5.0868493e-01, 5.0771374e-01, 5.0730634e-01,
           5.0607902e-01, 5.0513774e-01, 5.0302607e-01, 5.0202250e-01,
           5.0112402e-01, 5.0046277e-01, 4.9962589e-01, 4.9855608e-01,
           4.9618116e-01, 4.9570736e-01, 4.9475265e-01, 4.9423116e-01,
           4.9299863e-01, 4.9202961e-01, 4.9090275e-01, 4.8991060e-01,
           4.8921254e-01, 4.8911577e-01, 4.8878056e-01, 4.8812020e-01,
           4.8741728e-01, 4.8647201e-01, 4.8510170e-01, 4.8453176e-01,
           4.8321950e-01, 4.8182929e-01, 4.8088753e-01, 4.7673717e-01,
           4.7457737e-01, 4.7343621e-01, 4.7257912e-01, 4.7193828e-01,
           4.6985981e-01, 4.6876591e-01, 4.6693203e-01, 4.6381107e-01,
           4.6175611e-01, 4.5970675e-01, 4.5802036e-01, 4.5571959e-01,
           4.5235905e-01, 4.4668263e-01, 4.4289562e-01, 4.3890259e-01,
           4.3400201e-01, 4.3109876e-01, 4.2653126e-01, 4.2169762e-01,
           4.1681838e-01, 4.0672925e-01, 3.9795712e-01, 3.8736984e-01,
           3.7705666e-01, 3.6672688e-01, 3.5614827e-01, 3.3762243e-01,
           3.1910616e-01, 3.0079806e-01, 2.8038365e-01, 2.6043004e-01,
           2.3283353e-01, 2.0559709e-01, 1.8206233e-01, 1.5499112e-01,
           1.3112368e-01, 1.0652599e-01, 8.7873794e-02, 7.1041606e-02,
           5.2920137e-02, 3.8193792e-02, 2.7532693e-02, 1.8327355e-02,
           1.1181131e-02, 6.7662159e-03, 3.6521319e-03, 1.6192833e-03,
           6.7354477e-04, 1.7454584e-04, 3.2870947e-05, 0.0000000e+00,
           0.0000000e+00, 0.0000000e+00, 0.0000000e+00, 0.0000000e+00,
           0.0000000e+00, 0.0000000e+00, 0.0000000e+00, 0.0000000e+00],
          dtype=np.float32)


metrics_only_mixed_omnipose = np.array([7.97724068e-01, 7.92854846e-01, 7.88897097e-01, 7.86378622e-01,
           7.84835339e-01, 7.83622026e-01, 7.81888425e-01, 7.80597806e-01,
           7.78956532e-01, 7.78510392e-01, 7.76897311e-01, 7.74958849e-01,
           7.74550855e-01, 7.74224460e-01, 7.72433519e-01, 7.71075726e-01,
           7.70289302e-01, 7.69279361e-01, 7.68176138e-01, 7.67558277e-01,
           7.67127872e-01, 7.66250372e-01, 7.63657153e-01, 7.63341367e-01,
           7.62273729e-01, 7.60519326e-01, 7.59869456e-01, 7.58775175e-01,
           7.58149743e-01, 7.57224798e-01, 7.55478323e-01, 7.55267143e-01,
           7.54255652e-01, 7.52880275e-01, 7.52153575e-01, 7.50733376e-01,
           7.50240445e-01, 7.49680936e-01, 7.48218358e-01, 7.46006668e-01,
           7.45545387e-01, 7.44204938e-01, 7.43796945e-01, 7.42194414e-01,
           7.41666257e-01, 7.39501178e-01, 7.38545835e-01, 7.36005962e-01,
           7.34529197e-01, 7.33008027e-01, 7.31101930e-01, 7.29328036e-01,
           7.26961613e-01, 7.24249423e-01, 7.22235024e-01, 7.19500661e-01,
           7.18100250e-01, 7.15892851e-01, 7.10560858e-01, 7.02046394e-01,
           6.97607577e-01, 6.90566242e-01, 6.84907138e-01, 6.77030385e-01,
           6.67105138e-01, 6.55756652e-01, 6.42387033e-01, 6.24386966e-01,
           6.05724394e-01, 5.82218766e-01, 5.59218407e-01, 5.32602608e-01,
           5.01531839e-01, 4.70987260e-01, 4.31569219e-01, 3.93058598e-01,
           3.51521850e-01, 3.11727166e-01, 2.70794839e-01, 2.28814960e-01,
           1.88821614e-01, 1.48578301e-01, 1.18594766e-01, 9.16354060e-02,
           6.33170679e-02, 4.26181369e-02, 2.77536493e-02, 1.54546527e-02,
           8.82746931e-03, 5.95051702e-03, 2.79201404e-03, 1.40552339e-03,
           9.51599155e-04, 4.77240479e-04, 2.17770052e-04, 0.00000000e+00,
           0.00000000e+00, 0.00000000e+00, 0.00000000e+00, 0.00000000e+00],
          dtype=np.float32)


c) Different comparisons were taken from img_000000011_1, img_000000015_1, img_000000021_2, img_000000038_2 images of the omnipose dataset.


d) Cartoon draw in illustrator


e) Confusion matrix raw data, generated in the notebook after analyzing random 100 tracks.
cm = array([[9.99510395e+01, 2.44655220e-02, 2.44949321e-02],
       [2.29552260e+00, 9.77044774e+01, 0.00000000e+00],
       [5.05267191e+00, 0.00000000e+00, 9.49473281e+01]])


f) Tracking plot generated from stack from experiment EXP-21-BV6157/Pos137/ 23’rd channel. Code automatically generated the tracking plot after linking cells.
