# Supplementary material for: Rapid antibiotic susceptibility testing and species identification for mixed samples
Source: Nat Commun. 2022 Oct 20;13:6215. doi: 10.1038/s41467-022-33659-1 (PMC9584937; doi:10.1038/s41467-022-33659-1)
Supplement: Supplementary file 14 — Source data [file 41467_2022_33659_MOESM14_ESM.zip › Source data/Figure 4_Source data.txt]

## Fig 4


a) Cartoon drawn in illustrator


b) This figure is taken from FISH images generated when the chip was loaded with all species.
Experiment number EXP-22-BV6195, position 120


One block of mothermachine channels is 66 micrometers from center of barcode to center of the barcode from the next block, So each pixel comes to about 34.7nm
