# Supplementary material for: Rapid antibiotic susceptibility testing and species identification for mixed samples
Source: Nat Commun. 2022 Oct 20;13:6215. doi: 10.1038/s41467-022-33659-1 (PMC9584937; doi:10.1038/s41467-022-33659-1)
Supplement: Supplementary file 14 — Source data [file 41467_2022_33659_MOESM14_ESM.zip › Source data/SI Figure 1_Source data.txt]

## Supplementary Fig 1
Refer to code in code_figure/notebooks/Supplementary section 1 - Fig 1.ipynb
All the data for this figure is from data_EXP-22-BP0394.zip
a) Figure made using img_00000037_1 in omnipose data
b)
	sklearn-DBSCAN
	Parallel-DBSCAN
	0
	1.273897
	0.746703
	1
	1.202548
	0.693454
	2
	1.139037
	0.698054
	3
	1.367328
	0.708333
	4
	1.325455
	0.707968
	5
	1.366931
	0.715458
	6
	1.388935
	0.725549
	7
	1.322721
	0.754726
	8
	1.448293
	0.728416
	9
	1.441386
	0.747214
	10
	1.488701
	0.752649
	11
	1.572706
	0.767508
	12
	1.559491
	0.795533
	13
	1.555970
	0.766454
	14
	1.603188
	0.788449
	15
	1.599026
	0.793712
	16
	1.797271
	0.788067
	17
	1.709365
	0.793988
	18
	1.819980
	0.816952
	19
	1.708633
	0.820974
	20
	1.827552
	0.832013
	21
	1.763398
	0.856379
	22
	1.847369
	0.857425
	23
	1.830255
	0.849204
	24
	2.004467
	0.874300
	25
	1.952789
	0.899099
	26
	2.011931
	0.874551
	27
	1.988810
	0.906713
	28
	2.003092
	0.902086
	29
	2.096042
	0.910172
c)
Threshold = array([0.5 , 0.50505051, 0.51010101, 0.51515152, 0.52020202,
0.52525253, 0.53030303, 0.53535354, 0.54040404, 0.54545455,
0.55050505, 0.55555556, 0.56060606, 0.56565657, 0.57070707,
0.57575758, 0.58080808, 0.58585859, 0.59090909, 0.5959596 ,
0.6010101 , 0.60606061, 0.61111111, 0.61616162, 0.62121212,
0.62626263, 0.63131313, 0.63636364, 0.64141414, 0.64646465,
0.65151515, 0.65656566, 0.66161616, 0.66666667, 0.67171717,
0.67676768, 0.68181818, 0.68686869, 0.69191919, 0.6969697 ,
0.7020202 , 0.70707071, 0.71212121, 0.71717172, 0.72222222,
0.72727273, 0.73232323, 0.73737374, 0.74242424, 0.74747475,
0.75252525, 0.75757576, 0.76262626, 0.76767677, 0.77272727,
0.77777778, 0.78282828, 0.78787879, 0.79292929, 0.7979798 ,
0.8030303 , 0.80808081, 0.81313131, 0.81818182, 0.82323232,
0.82828283, 0.83333333, 0.83838384, 0.84343434, 0.84848485,
0.85353535, 0.85858586, 0.86363636, 0.86868687, 0.87373737,
0.87878788, 0.88383838, 0.88888889, 0.89393939, 0.8989899 ,
0.9040404 , 0.90909091, 0.91414141, 0.91919192, 0.92424242,
0.92929293, 0.93434343, 0.93939394, 0.94444444, 0.94949495,
0.95454545, 0.95959596, 0.96464646, 0.96969697, 0.97474747,
0.97979798, 0.98484848, 0.98989899, 0.99494949, 1. ])
metrics_only_mixed_omnipose = np.array([7.97724068e-01, 7.92854846e-01, 7.88897097e-01, 7.86378622e-01,
7.84835339e-01, 7.83622026e-01, 7.81888425e-01, 7.80597806e-01,
7.78956532e-01, 7.78510392e-01, 7.76897311e-01, 7.74958849e-01,
7.74550855e-01, 7.74224460e-01, 7.72433519e-01, 7.71075726e-01,
7.70289302e-01, 7.69279361e-01, 7.68176138e-01, 7.67558277e-01,
7.67127872e-01, 7.66250372e-01, 7.63657153e-01, 7.63341367e-01,
7.62273729e-01, 7.60519326e-01, 7.59869456e-01, 7.58775175e-01,
7.58149743e-01, 7.57224798e-01, 7.55478323e-01, 7.55267143e-01,
7.54255652e-01, 7.52880275e-01, 7.52153575e-01, 7.50733376e-01,
7.50240445e-01, 7.49680936e-01, 7.48218358e-01, 7.46006668e-01,
7.45545387e-01, 7.44204938e-01, 7.43796945e-01, 7.42194414e-01,
7.41666257e-01, 7.39501178e-01, 7.38545835e-01, 7.36005962e-01,
7.34529197e-01, 7.33008027e-01, 7.31101930e-01, 7.29328036e-01,
7.26961613e-01, 7.24249423e-01, 7.22235024e-01, 7.19500661e-01,
7.18100250e-01, 7.15892851e-01, 7.10560858e-01, 7.02046394e-01,
6.97607577e-01, 6.90566242e-01, 6.84907138e-01, 6.77030385e-01,
6.67105138e-01, 6.55756652e-01, 6.42387033e-01, 6.24386966e-01,
6.05724394e-01, 5.82218766e-01, 5.59218407e-01, 5.32602608e-01,
5.01531839e-01, 4.70987260e-01, 4.31569219e-01, 3.93058598e-01,
3.51521850e-01, 3.11727166e-01, 2.70794839e-01, 2.28814960e-01,
1.88821614e-01, 1.48578301e-01, 1.18594766e-01, 9.16354060e-02,
6.33170679e-02, 4.26181369e-02, 2.77536493e-02, 1.54546527e-02,
8.82746931e-03, 5.95051702e-03, 2.79201404e-03, 1.40552339e-03,
9.51599155e-04, 4.77240479e-04, 2.17770052e-04, 0.00000000e+00,
0.00000000e+00, 0.00000000e+00, 0.00000000e+00, 0.00000000e+00],
dtype=np.float32)
metrics_only_ecoli_omnipose = np.array([7.93466091e-01, 7.91965425e-01, 7.90918052e-01, 7.89658487e-01,
7.88646579e-01, 7.87487209e-01, 7.86194444e-01, 7.85383165e-01,
7.84678936e-01, 7.83996284e-01, 7.83130944e-01, 7.82415748e-01,
7.81813860e-01, 7.81061232e-01, 7.80384183e-01, 7.79841185e-01,
7.79312491e-01, 7.78549552e-01, 7.78054237e-01, 7.77261853e-01,
7.76229382e-01, 7.75848508e-01, 7.74885356e-01, 7.73895741e-01,
7.72696197e-01, 7.71302819e-01, 7.69869447e-01, 7.67979443e-01,
7.66425014e-01, 7.64361024e-01, 7.61542380e-01, 7.58312345e-01,
7.55655527e-01, 7.52377629e-01, 7.49752283e-01, 7.47062445e-01,
7.44503498e-01, 7.41605639e-01, 7.38403141e-01, 7.35573113e-01,
7.32984364e-01, 7.29301333e-01, 7.25979030e-01, 7.22989023e-01,
7.19728231e-01, 7.16199756e-01, 7.11610436e-01, 7.07687378e-01,
7.03087270e-01, 6.97460353e-01, 6.91439509e-01, 6.85447335e-01,
6.78422153e-01, 6.69465780e-01, 6.58973873e-01, 6.47978187e-01,
6.34874165e-01, 6.20271206e-01, 6.03580117e-01, 5.85392952e-01,
5.66124499e-01, 5.43224394e-01, 5.19507825e-01, 4.93986517e-01,
4.63584900e-01, 4.33308214e-01, 4.02998179e-01, 3.68556440e-01,
3.33509296e-01, 3.00526351e-01, 2.68799096e-01, 2.35494077e-01,
2.05910146e-01, 1.76521659e-01, 1.50022775e-01, 1.25140384e-01,
1.02636464e-01, 8.28518346e-02, 6.66559264e-02, 5.25232106e-02,
4.08651568e-02, 3.07925735e-02, 2.29074005e-02, 1.65028069e-02,
1.15945730e-02, 8.32168851e-03, 5.65811433e-03, 3.80091276e-03,
2.32178438e-03, 1.46187539e-03, 8.29185359e-04, 3.79230565e-04,
1.63532197e-04, 6.06305657e-05, 4.01806647e-05, 0.00000000e+00,
0.00000000e+00, 0.00000000e+00, 0.00000000e+00, 0.00000000e+00],
dtype=np.float32)
d) Example image was done using unet_data/ecoli/phase_train/img_000000141_1.tif
e)
metrics_only_mixed_unet = np.array([5.2288461e-01, 5.2068090e-01, 5.1858687e-01, 5.1672941e-01,
5.1540202e-01, 5.1346755e-01, 5.1194388e-01, 5.1024640e-01,
5.0959224e-01, 5.0868493e-01, 5.0771374e-01, 5.0730634e-01,
5.0607902e-01, 5.0513774e-01, 5.0302607e-01, 5.0202250e-01,
5.0112402e-01, 5.0046277e-01, 4.9962589e-01, 4.9855608e-01,
4.9618116e-01, 4.9570736e-01, 4.9475265e-01, 4.9423116e-01,
4.9299863e-01, 4.9202961e-01, 4.9090275e-01, 4.8991060e-01,
4.8921254e-01, 4.8911577e-01, 4.8878056e-01, 4.8812020e-01,
4.8741728e-01, 4.8647201e-01, 4.8510170e-01, 4.8453176e-01,
4.8321950e-01, 4.8182929e-01, 4.8088753e-01, 4.7673717e-01,
4.7457737e-01, 4.7343621e-01, 4.7257912e-01, 4.7193828e-01,
4.6985981e-01, 4.6876591e-01, 4.6693203e-01, 4.6381107e-01,
4.6175611e-01, 4.5970675e-01, 4.5802036e-01, 4.5571959e-01,
4.5235905e-01, 4.4668263e-01, 4.4289562e-01, 4.3890259e-01,
4.3400201e-01, 4.3109876e-01, 4.2653126e-01, 4.2169762e-01,
4.1681838e-01, 4.0672925e-01, 3.9795712e-01, 3.8736984e-01,
3.7705666e-01, 3.6672688e-01, 3.5614827e-01, 3.3762243e-01,
3.1910616e-01, 3.0079806e-01, 2.8038365e-01, 2.6043004e-01,
2.3283353e-01, 2.0559709e-01, 1.8206233e-01, 1.5499112e-01,
1.3112368e-01, 1.0652599e-01, 8.7873794e-02, 7.1041606e-02,
5.2920137e-02, 3.8193792e-02, 2.7532693e-02, 1.8327355e-02,
1.1181131e-02, 6.7662159e-03, 3.6521319e-03, 1.6192833e-03,
6.7354477e-04, 1.7454584e-04, 3.2870947e-05, 0.0000000e+00,
0.0000000e+00, 0.0000000e+00, 0.0000000e+00, 0.0000000e+00,
0.0000000e+00, 0.0000000e+00, 0.0000000e+00, 0.0000000e+00],
dtype=np.float32)
metrics_only_ecoli_unet = np.array([8.4449577e-01, 8.4252995e-01, 8.4091908e-01, 8.3966106e-01,
8.3847070e-01, 8.3721507e-01, 8.3613849e-01, 8.3468711e-01,
8.3361250e-01, 8.3223617e-01, 8.3140713e-01, 8.3035177e-01,
8.2918400e-01, 8.2772183e-01, 8.2686520e-01, 8.2597291e-01,
8.2516187e-01, 8.2380491e-01, 8.2266355e-01, 8.2165515e-01,
8.2083720e-01, 8.2005692e-01, 8.1931657e-01, 8.1812811e-01,
8.1736636e-01, 8.1636596e-01, 8.1528038e-01, 8.1439859e-01,
8.1322151e-01, 8.1207299e-01, 8.1061041e-01, 8.0861288e-01,
8.0673927e-01, 8.0474049e-01, 8.0271411e-01, 8.0077726e-01,
7.9810005e-01, 7.9564703e-01, 7.9288024e-01, 7.9058939e-01,
7.8827804e-01, 7.8592408e-01, 7.8353417e-01, 7.8123701e-01,
7.7880347e-01, 7.7621555e-01, 7.7365452e-01, 7.7146101e-01,
7.6962918e-01, 7.6712281e-01, 7.6427621e-01, 7.6110393e-01,
7.5788790e-01, 7.5534713e-01, 7.5140446e-01, 7.4809700e-01,
7.4342531e-01, 7.3805374e-01, 7.3327392e-01, 7.2769493e-01,
7.2022748e-01, 7.1285808e-01, 7.0362872e-01, 6.9269890e-01,
6.7934167e-01, 6.6392374e-01, 6.4825940e-01, 6.2849987e-01,
6.0678476e-01, 5.8061963e-01, 5.5462825e-01, 5.2447766e-01,
4.9312913e-01, 4.5942536e-01, 4.2408893e-01, 3.8554046e-01,
3.5002753e-01, 3.1504899e-01, 2.7861014e-01, 2.4162132e-01,
2.0687240e-01, 1.7396659e-01, 1.4296693e-01, 1.1347832e-01,
8.8517338e-02, 6.7155957e-02, 4.9282670e-02, 3.4632523e-02,
2.3479717e-02, 1.4742984e-02, 8.8721374e-03, 5.1641879e-03,
2.6860170e-03, 1.3093709e-03, 5.6244986e-04, 1.4231942e-04,
6.7977424e-05, 3.3341650e-05, 0.0000000e+00, 0.0000000e+00],
dtype=np.float32)
