# Supplementary material for: Rapid antibiotic susceptibility testing and species identification for mixed samples
Source: Nat Commun. 2022 Oct 20;13:6215. doi: 10.1038/s41467-022-33659-1 (PMC9584937; doi:10.1038/s41467-022-33659-1)
Supplement: Supplementary file 14 — Source data [file 41467_2022_33659_MOESM14_ESM.zip › Source data/SI Figure 2_Source data.txt]

## Supplementary Fig 2


Refer to code in code_figure/notebooks/Supplementary section 1 - Fig 2.ipynb


All data for this figure is from data_EXP-22-BP0394.zip and the control experiments in data_EXP-22-BV6189.zip (P.aeruginosa, E.faecalis), data_EXP-22-BV6190.zip (P.mirabilis, A.baumannii) , data_EXP-22-BV6191.zip (S.aureus)


Exact positions are in the following list for each species


species_directories = {
        'E.coli': 'EXP-22-BV6188 AST FISH 220201/The run/Pos51/phase',
        'K.pneumoniae': 'EXP-22-BV6188 AST FISH 220201/The run/Pos117/phase',
        'E.faecalis': 'EXP-22-BV6189 AST FISH 220202/The run/Pos109/phase',
        'P.aeruginosa': 'EXP-22-BV6189 AST FISH 220202/The run/Pos56/phase',
        'A.baumannii': 'EXP-22-BV6190 AST FISH 220203/The run/Pos101/phase',
        'P.mirabilis': 'EXP-22-BV6190 AST FISH 220203/The run/Pos169/phase',
        'S.aureus': 'EXP-22-BV6191 AST FISH 220204/The Run/Pos101/phase',
}
