# Supplementary material for: Rapid antibiotic susceptibility testing and species identification for mixed samples
Source: Nat Commun. 2022 Oct 20;13:6215. doi: 10.1038/s41467-022-33659-1 (PMC9584937; doi:10.1038/s41467-022-33659-1)
Supplement: Supplementary file 14 — Source data [file 41467_2022_33659_MOESM14_ESM.zip › Source data/SI Figure 3_Source data.txt]

## Supplementary Fig 3
 
Refer to code in code_figure/notebooks/Supplementary section 2 - Fig 3.ipynb


All the data for this figure is from data_EXP-22-BP0394.zip


a) This figure was done using raw0860.tif file in the phase_validation of the channelsData
b) Run train_channel_net.py to generate the plot automatically during the training process.
c) Overlay of the image was generated using EXP-22-BV6196 position 118 img_000000000.tiff
d) number of channels with corresponding pixel offsets 


Pixel_offset, number of channels.
(array([-3, -2, -1,  0,  1,  2,  3]),
 array([   3,   22, 1610, 5351,  712,    8,    1]))
