# Supplementary material for: Rapid antibiotic susceptibility testing and species identification for mixed samples
Source: Nat Commun. 2022 Oct 20;13:6215. doi: 10.1038/s41467-022-33659-1 (PMC9584937; doi:10.1038/s41467-022-33659-1)
Supplement: Supplementary file 14 — Source data [file 41467_2022_33659_MOESM14_ESM.zip › Source data/SI Figure 4_Source data.txt]

## Supplementary Fig 4


Refer to code in code_figure/notebooks/Supplementary section 3 - Fig 4.ipynb


Data for this experiment is from data_EXP-21-BV6157.zip
 
Each figure corresponds to one fluorescence channel from Pos115 of the above experiment.
