# Supplementary material for: Rapid antibiotic susceptibility testing and species identification for mixed samples
Source: Nat Commun. 2022 Oct 20;13:6215. doi: 10.1038/s41467-022-33659-1 (PMC9584937; doi:10.1038/s41467-022-33659-1)
Supplement: Supplementary file 14 — Source data [file 41467_2022_33659_MOESM14_ESM.zip › Source data/SI Figure 5_Source data.txt]

## Supplementary Fig 5


Refer to code in code_figure/notebooks/Supplementary section 4 - Fig 5 Cell tracking.ipynb


All the data for this figure is from data_EXP-22-BP0394.zip


1. A cartoon drawn in illustrator
2. Example simulation stack generated using the code in the above notebook
3. Confusion matrix before cleaning
[[94.51326584  5.05636144  0.43037272]
 [ 0.59719871 99.40280129  0.        ]
 [ 0.23251311  0.         99.76748689]]
-----------------
Confusion matrix after cleaning


[[9.99510395e+01 2.44655220e-02 2.44949321e-02]
 [2.29552260e+00 9.77044774e+01 0.00000000e+00]
 [5.05267191e+00 0.00000000e+00 9.49473281e+01]]
