# Supplementary material for: Rapid antibiotic susceptibility testing and species identification for mixed samples
Source: Nat Commun. 2022 Oct 20;13:6215. doi: 10.1038/s41467-022-33659-1 (PMC9584937; doi:10.1038/s41467-022-33659-1)
Supplement: Supplementary file 14 — Source data [file 41467_2022_33659_MOESM14_ESM.zip › Source data/SI Figure 6_Source data.txt]

## Supplementary Fig 6


Refer to code in code_figure/notebooks/Supplementary section 5 - Fig 6.ipynb


Data for this experiment is from data_EXP-21-BV6157.zip


Trajectories were generated by code for Pos137 channel numbers 14, 23 and 27. This is done mostly in code and the colors are edited based on the trajectories printed in the jupyter notebook.
