# Supplementary material for: Rapid antibiotic susceptibility testing and species identification for mixed samples
Source: Nat Commun. 2022 Oct 20;13:6215. doi: 10.1038/s41467-022-33659-1 (PMC9584937; doi:10.1038/s41467-022-33659-1)
Supplement: Supplementary file 14 — Source data [file 41467_2022_33659_MOESM14_ESM.zip › Source data/SI Figure 7_Source data.txt]

## Supplementary Fig 7


Refer to code in code_figure/notebooks/Supplementary section 6 - Fig 7.ipynb

control experiments in data_EXP-22-BV6189.zip (P.aeruginosa, E.faecalis), data_EXP-22-BV6190.zip (P.mirabilis, A.baumannii) , data_EXP-22-BV6191.zip (S.aureus) were used to make figures for each species. Exact positions are written inside the notebook as well as below.

- **EXP-22-BV6188** has E.coli and K.pneumoniae and their position numbers are **Pos60** and **Pos101** respectively

- **EXP-22-BV6189** has E.faecalis and P.aeruginosa and their position numbers are **Pos110** and **Pos58** respectively

- **EXP-22-BV6190** has P.mirabilis and A.baumannii and their position numbers are **Pos155** and **Pos102** respectively

- **EXP-22-BV6191** has S.aureus and **Pos104** was used
