# Supplementary material for: Rapid antibiotic susceptibility testing and species identification for mixed samples
Source: Nat Commun. 2022 Oct 20;13:6215. doi: 10.1038/s41467-022-33659-1 (PMC9584937; doi:10.1038/s41467-022-33659-1)
Supplement: Supplementary file 14 — Source data [file 41467_2022_33659_MOESM14_ESM.zip › Source data/SI Figure 8_Source data.txt]

## Supplementary Fig 8


Refer to code in code_figure/notebooks/Supplementary section 6 - Fig 8 Classifier and plots.ipynb


Data for this experiment is from data_EXP-21-BP0394 for training of the classifier. The testing plots are done on experiments not seen during training from data_EXP-22-BV6197.zip (E.coli, P.mirabilis), data_EXP-22-BZ0306.zip (P.aeruginosa, A.baumannii), data_EXP-22-BZ0307.zip (E.coli, E.faecalis), data_EXP-22-BZ0312.zip (K.pneumoniae, S.aureus). All training code and raw data extraction for training is described in the notebook.


Precision recall table of the classifier


Classification report for classifier RandomForestClassifier:  


	Precision
	Recall
	F1-score
	E.coli
	0.9981
	0.9972
	0.9977
	K.pneumoniae
	0.9953
	0.9996
	0.9974
	P.aeruginosa
	0.9915
	0.9889
	0.9902
	E.faecalis
	0.9885
	0.9943
	0.9914
	A.baumannii
	0.9926
	0.9944
	0.9935
	P.mirabilis
	0.9973
	0.9960
	0.9966
	S.aureus
	0.9259
	0.9774
	0.9510
	Background
	0.9517
	0.8923
	0.9215
	

Data for Confusion matrix:
[[9051    5    0    0    0    0    0   31]
 [  14 8915    0    0    0    0    0    2]
 [   0    0 9056    0    0    0   17    9]
 [   0    0    0 8790    9  158    2   83]
 [   0    0    0    0 8907    2    0   33]
 [   0    0    0    2   17 8984    0    4]
 [   0    3    0    0    0    0 8816  167]
 [  67   34   58   83   62   62  313 8244]]


Exact positions of the images and cell counts correspond to images in directories
        
 'EXP-22-BV6197 AST FISH 220215/Genotype/Pos116/', # E.coli, P.mirabilis
 'EXP-22-BZ0312 AST FISH 220628/Genotype/Pos120/', # K.pneumoniae, S.aureus
 ‘EXP-22-BZ0306 AST FISH 220621/The genotype/Pos115/', # P.aeruginosa, A.baumanii
 'EXP-22-BZ0307 AST FISH 220622/The genotype/Pos150/', # E.coli, E.faecalis


Exact counts of cells were done automatically and are shown in the plots as numbers above the cell count bars.
