# Supplementary material for: Rapid antibiotic susceptibility testing and species identification for mixed samples
Source: Nat Commun. 2022 Oct 20;13:6215. doi: 10.1038/s41467-022-33659-1 (PMC9584937; doi:10.1038/s41467-022-33659-1)
Supplement: Supplementary file 14 — Source data [file 41467_2022_33659_MOESM14_ESM.zip › Source data/SI Figure 9_Source data.txt]

## Supplementary Fig 9


Refer to code in code_figure/notebooks/Supplementary section 7 - Fig 9 Full panel.ipynb


Full panel is of the experiment data_EXP-21-BV6157.zip


Growth rates for each species are below and are used for making a-f figures.


K.pneumoniae Normalized growth rates Ab response, sem of growth rate, time


(array([       nan,        nan,        nan,        nan, 0.96482402,
        0.9445093 , 0.94298301, 0.92139942, 0.91862958, 0.9056019 ,
        0.92463813, 0.91474941, 0.91175784, 0.9054766 , 0.89737416,
        0.89595698, 0.87634464, 0.87532919, 0.85458134, 0.84711755,
        0.83699437, 0.82239456, 0.81269738, 0.79501355, 0.78363854,
        0.77035766, 0.74950723, 0.73086307, 0.71639224, 0.70346459]),
 array([       nan,        nan,        nan,        nan, 0.01479322,
        0.01339003, 0.01223649, 0.0111799 , 0.01074985, 0.01112798,
        0.01337924, 0.0107805 , 0.00946589, 0.00744839, 0.00710419,
        0.00698572, 0.00647469, 0.006219  , 0.00689752, 0.00652627,
        0.00672299, 0.00686025, 0.00737715, 0.00646035, 0.00587531,
        0.00545535, 0.00567512, 0.005629  , 0.00564943, 0.00549674]),
 array([ 0,  2,  4,  6,  8, 10, 12, 14, 16, 18, 20, 22, 24, 26, 28, 30, 32,
        34, 36, 38, 40, 42, 44, 46, 48, 50, 52, 54, 56, 58]))


E.coli Normalized growth rates Ab response, sem of growth rate, time


(array([       nan,        nan,        nan,        nan, 0.97630105,
        0.90362311, 0.83357375, 0.78584259, 0.76016001, 0.7559461 ,
        0.76489713, 0.75689198, 0.75191596, 0.74384943, 0.72115939,
        0.69826375, 0.69719295, 0.67951871, 0.68045942, 0.67779887,
        0.6792745 , 0.67123646, 0.65266682, 0.64086773, 0.63080042,
        0.63202645, 0.62053541, 0.60133813, 0.59031808, 0.59646073]),
 array([       nan,        nan,        nan,        nan, 0.01832545,
        0.01841117, 0.01617799, 0.01660822, 0.01497098, 0.01438249,
        0.01653242, 0.01334388, 0.01225017, 0.01026591, 0.00918807,
        0.00854615, 0.00848871, 0.00877583, 0.00864559, 0.0081028 ,
        0.00774228, 0.00824352, 0.00752624, 0.00744838, 0.00822875,
        0.00818634, 0.00841042, 0.00917985, 0.00934646, 0.00923397]),
 array([ 0,  2,  4,  6,  8, 10, 12, 14, 16, 18, 20, 22, 24, 26, 28, 30, 32,
        34, 36, 38, 40, 42, 44, 46, 48, 50, 52, 54, 56, 58]))


P.aeruginosa Normalized growth rates Ab response, sem of growth rate, time


(array([       nan,        nan,        nan,        nan, 1.00435024,
        1.02497312, 1.02800754, 0.98312791, 0.97276842, 0.96069952,
        1.00690063, 0.99543704, 0.99725236, 0.97999064, 0.97028723,
        0.9869684 , 0.96105806, 0.96730482, 0.961344  , 0.96357304,
        0.96745583, 0.93981412, 0.94535239, 0.96337594, 0.96529347,
        0.97850949, 0.95150435, 0.94721813, 0.94523017, 0.94591661]),
 array([       nan,        nan,        nan,        nan, 0.02443431,
        0.02469191, 0.0224304 , 0.02160612, 0.01806733, 0.01814962,
        0.02169141, 0.01842274, 0.0164824 , 0.01716694, 0.01580183,
        0.01685029, 0.01631863, 0.01590672, 0.01547972, 0.01495432,
        0.01502401, 0.0137904 , 0.01462228, 0.01591284, 0.01488959,
        0.01399333, 0.01311334, 0.01274456, 0.01308784, 0.01272993]),
 array([ 0,  2,  4,  6,  8, 10, 12, 14, 16, 18, 20, 22, 24, 26, 28, 30, 32,
        34, 36, 38, 40, 42, 44, 46, 48, 50, 52, 54, 56, 58]))


E.cocci Normalized growth rates Ab response, sem of growth rate, time


(array([       nan,        nan,        nan,        nan, 0.93966421,
        0.92751695, 0.92242411, 0.90286027, 0.92383261, 0.94031077,
        0.94931285, 0.95172522, 0.94980503, 0.93630302, 0.94293474,
        0.94954895, 0.9357712 , 0.93326119, 0.92324013, 0.92628065,
        0.92555009, 0.92448239, 0.92347269, 0.91219946, 0.90561281,
        0.90502589, 0.90412072, 0.89719835, 0.87728581, 0.85790989]),
 array([       nan,        nan,        nan,        nan, 0.00918513,
        0.0084528 , 0.0079517 , 0.00775797, 0.00781781, 0.00782654,
        0.00758803, 0.00739219, 0.00735849, 0.00725139, 0.00719147,
        0.00761366, 0.00734234, 0.00719599, 0.00705734, 0.00676417,
        0.0066959 , 0.00654205, 0.00640995, 0.00630677, 0.00616399,
        0.00591522, 0.00605255, 0.00581613, 0.00554873, 0.00540669]),
 array([ 0,  2,  4,  6,  8, 10, 12, 14, 16, 18, 20, 22, 24, 26, 28, 30, 32,
        34, 36, 38, 40, 42, 44, 46, 48, 50, 52, 54, 56, 58]))


pool_no_Ab ones, sem of pooled growth rate, time


(array([1, 1, 1, 1, 1, 1, 1, 1, 1, 1, 1, 1, 1, 1, 1, 1, 1, 1, 1, 1, 1, 1,
        1, 1, 1, 1, 1, 1, 1, 1]),
 array([       nan,        nan,        nan,        nan, 0.00703524,
        0.00657306, 0.00639769, 0.00609297, 0.00595627, 0.00562251,
        0.00568321, 0.00543905, 0.00519954, 0.00514126, 0.00499801,
        0.0049932 , 0.00508437, 0.00470434, 0.00481327, 0.00473102,
        0.00464416, 0.00459158, 0.00449533, 0.0045463 , 0.00464685,
        0.00440524, 0.00430621, 0.00427063, 0.0042105 , 0.00401456]),
 array([ 0,  2,  4,  6,  8, 10, 12, 14, 16, 18, 20, 22, 24, 26, 28, 30, 32,
        34, 36, 38, 40, 42, 44, 46, 48, 50, 52, 54, 56, 58]))


pool_Ab normalized growth rates, sem of pooled growth rate, time


(array([       nan,        nan,        nan,        nan, 0.95873674,
        0.94108434, 0.92929271, 0.9005438 , 0.90646701, 0.91112211,
        0.92567246, 0.92262138, 0.91973777, 0.90774917, 0.90414922,
        0.90501388, 0.89077509, 0.88569731, 0.87573089, 0.87609758,
        0.87427106, 0.86508408, 0.85966775, 0.85204762, 0.84659701,
        0.84734755, 0.83849877, 0.82877555, 0.81749429, 0.80935963]),
 array([       nan,        nan,        nan,        nan, 0.00713711,
        0.00677824, 0.00633836, 0.0061946 , 0.00595167, 0.00590933,
        0.0062109 , 0.00559158, 0.00530045, 0.0050746 , 0.00488986,
        0.00509144, 0.00490034, 0.00481108, 0.00474575, 0.00456627,
        0.00453529, 0.00441203, 0.00442155, 0.0044831 , 0.00436993,
        0.00419124, 0.00420803, 0.00413485, 0.00413169, 0.00408631]),
 array([ 0,  2,  4,  6,  8, 10, 12, 14, 16, 18, 20, 22, 24, 26, 28, 30, 32,
        34, 36, 38, 40, 42, 44, 46, 48, 50, 52, 54, 56, 58]))
For fig g cell counts are shown below


K.pneumoniae
No ab counts: [   0.    0.    0.    0.  520.  546.  560.  578.  596.  623.  650.  666.
  701.  731.  760.  786.  819.  890.  932.  957.  990. 1027. 1075. 1115.
 1156. 1207. 1253. 1314. 1360. 1426.]
Ab counts: [  0.   0.   0.   0. 496. 525. 555. 576. 597. 655. 673. 698. 720. 733.
 743. 749. 774. 781. 788. 802. 814. 824. 836. 842. 866. 883. 892. 900.
 910. 919.]
E.coli
No ab counts: [   0.    0.    0.    0.  523.  542.  561.  572.  594.  629.  646.  677.
  716.  740.  761.  779.  796.  822.  838.  859.  899.  934.  979. 1039.
 1073. 1131. 1182. 1237. 1291. 1378.]
Ab counts: [  0.   0.   0.   0. 411. 441. 460. 505. 527. 564. 591. 612. 635. 642.
 662. 674. 688. 696. 700. 724. 739. 760. 767. 778. 788. 795. 809. 833.
 848. 867.]
P.aeruginosa
No ab counts: [   0.    0.    0.    0.  387.  427.  462.  480.  499.  514.  531.  558.
  582.  599.  629.  662.  676.  712.  753.  806.  874.  936.  984. 1035.
 1111. 1166. 1262. 1379. 1500. 1668.]
Ab counts: [   0.    0.    0.    0.  356.  390.  420.  455.  487.  513.  542.  569.
  587.  619.  655.  688.  716.  750.  779.  822.  861.  916.  958. 1020.
 1100. 1172. 1255. 1346. 1461. 1601.]
E.cocci
No ab counts: [   0.    0.    0.    0. 1716. 1791. 1866. 1933. 2027. 2099. 2205. 2291.
 2412. 2538. 2683. 2795. 2898. 3045. 3162. 3262. 3374. 3462. 3573. 3711.
 3828. 3997. 4167. 4354. 4589. 4859.]
Ab counts: [   0.    0.    0.    0. 1528. 1622. 1708. 1787. 1873. 1993. 2082. 2183.
 2268. 2379. 2472. 2555. 2670. 2777. 2894. 2971. 3062. 3157. 3255. 3356.
 3462. 3590. 3713. 3869. 4040. 4208.]


For fig h, 


K.pneumoniae, No ab channel counts: 503, Ab channel counts: 517
E.coli, No ab channel counts: 533, Ab channel counts: 515
P.aeruginosa, No ab channel counts: 935, Ab channel counts: 912
E.cocci, No ab channel counts: 673, Ab channel counts: 577
