# Supplementary material for: Rapid antibiotic susceptibility testing and species identification for mixed samples
Source: Nat Commun. 2022 Oct 20;13:6215. doi: 10.1038/s41467-022-33659-1 (PMC9584937; doi:10.1038/s41467-022-33659-1)
Supplement: Supplementary file 14 — Source data [file 41467_2022_33659_MOESM14_ESM.zip › Source data/Supplementary data 5_Source data.txt]

## Supplementary data 5


Refer to code in code_figure/notebooks/Supplementary section 9 - Loading ratios.ipynb


Loading ratios is from experimental data from data_EXP-22-BZ0308.zip and data_EXP-22-BZ0314.zip


More E.cocci data
count
{'E.coli': 963, 'E.cocci': 10137}


More E.coli data


count
{'E.coli': 13007, 'E.cocci': 1691}


50-50 data
count
{'E.coli': 6174, 'E.cocci': 7414}
