# Supplementary material for: Rapid antibiotic susceptibility testing and species identification for mixed samples
Source: Nat Commun. 2022 Oct 20;13:6215. doi: 10.1038/s41467-022-33659-1 (PMC9584937; doi:10.1038/s41467-022-33659-1)
Supplement: Supplementary file 14 — Source data [file 41467_2022_33659_MOESM14_ESM.zip › Source data/Supplemntary Movies_Source data.txt]

# Supplementary movies experiments


S1. data_EXP-21-BV6175.zip control expt Pos140
S2. data_EXP-21-BV6171.zip Gentamycin Pos254
S3. data_EXP-21-BV6169.zip Ciprofloxacin Pos269
S4. data_EXP-21-BV6160.zip Vancomycin Pos221
S5. data_EXP-21-BV6174.zip Nitrofurantoin Pos254
